# Supplementary material for: A common registration-to-publication automated pipeline for nomenclatural acts for higher plants (International Plant Names Index, IPNI), fungi (Index Fungorum, MycoBank) and animals (ZooBank)
Source: Zookeys. 2016 Jan 7;(550):233–46. doi: 10.3897/zookeys.550.9551 (PMC4741224; doi:10.3897/zookeys.550.9551)
Supplement: Supplementary material 1 — XML response of IPNI [file zookeys-550-233-s001.xml]

<?xml version="1.0" encoding="utf-8"?>
<ipni-query>
    <taxon-acts>
   	 <taxon-act ID="1" article_id="5556" type="tax_nov">
   		 <taxon-rank>generic</taxon-rank>
   		 <taxon-parent>
   			 <kingdom>Plantae</kingdom>
   			 <order>Asterales</order>
   			 <family>Asteraceae</family>
   		 </taxon-parent>
   		 <taxon-name>
   			 <taxon-name-part part="genus">Lettowia</taxon-name-part>
   		 </taxon-name>
   		 <basionym-author/>
   		 <publishing-author>H. Rob. &amp; Skvarla</publishing-author>
   		 <description-language>English</description-language>
   		 <hybrid type="no"/>
   		 <type type="name">
   			 <taxon-name>
   				 <taxon-name-part part="genus">Vernonia</taxon-name-part>
   				 <taxon-name-part part="species">nyassae</taxon-name-part>
   			 </taxon-name>
   			 <publishing-author>Oliv.</publishing-author>
   			 <basionym-author/>
   			 <publication>
   				 <journal-name>Icon. Pl.</journal-name>
   				 <year>1881</year>
   				 <volume>14</volume>
   				 <issue>2</issue>
   				 <page>36</page>    
   			 </publication>
   		 </type>
   		 <published-in>
   			 <journal-name>PhytoKeys</journal-name>
   			 <year>2013</year>
   			 <title>Lettowia, a new genus of Vernonieae from East Africa (Asteraceae)</title>
   			 <issue>25</issue>
   			 <taxon-page>48</taxon-page>
   			 <start-page>47</start-page>
   			 <end-page>53</end-page>
   			 <publication-date>19-07-2013</publication-date>
   			 <doi>10.3897/phytokeys.25.5556</doi>
   		 </published-in>
   	 </taxon-act>
   	 <taxon-act ID="2" article_id="5556" type="comb_nov">
   		 <taxon-rank>specific</taxon-rank>
   		 <taxon-parent>
   			 <kingdom>Plantae</kingdom>
   			 <order>Asterales</order>
   			 <family>Asteraceae</family>
   		 </taxon-parent>
   		 <taxon-name>
   			 <taxon-name-part part="genus">Lettowia</taxon-name-part>
   			 <taxon-name-part part="species">nyassae</taxon-name-part>
   		 </taxon-name>
   		 <basionym-author>Oliv.</basionym-author>
   		 <publishing-author>H. Rob.</publishing-author>
   		 <hybrid type="no"/>
   		 <basionym rank="specific">
   			 <taxon-name>
   				 <taxon-name-part part="genus">Vernonia</taxon-name-part>
   				 <taxon-name-part part="species">nyassae</taxon-name-part>
   			 </taxon-name>
   			 <basionym-author>Oliv.</basionym-author>
   			 <publication>
   				 <journal-name>Icon. Pl.</journal-name>
   				 <year>1881</year>
   				 <volume>14</volume>
   				 <issue>2</issue>
   				 <page>36</page>    
   			 </publication>
   		 </basionym>
   		 <published-in>
   			 <journal-name>PhytoKeys</journal-name>
   			 <year>2013</year>
   			 <title>Lettowia, a new genus of Vernonieae from East Africa (Asteraceae)</title>
   			 <issue>25</issue>
   			 <taxon-page>50</taxon-page>
   			 <start-page>47</start-page>
   			 <end-page>53</end-page>
   			 <publication-date>19-07-2013</publication-date>
   			 <doi>10.3897/phytokeys.25.5556</doi>
   		 </published-in>
   	 </taxon-act>
    </taxon-acts>
</ipni-query>
